# Supplementary material for: Pollution Flashover Characteristics of Hydrophilic/Hydrophobic Alternating Surfaces for Insulator Hybridization
Source: Polymers (Basel). 2026 Apr 8;18(8):904. doi: 10.3390/polym18080904 (PMC13120617; doi:10.3390/polym18080904)
Supplement: Supplementary file 1 [file polymers-18-00904-s001.zip]

Archive with 1 entries (1 files):
- polymers-4212565-supplementary.pdf
